# Supplementary material for: Night work and risk of ischaemic heart disease and anti-hypertensive drug use: a cohort study of 145 861 Danish employees
Source: Eur J Public Health. 2019 Nov 13;30(2):259–64. doi: 10.1093/eurpub/ckz189 (PMC7183362; doi:10.1093/eurpub/ckz189)
Supplement: ckz189_Supplementary_Data [file ckz189_supplementary_data.zip]

Archive with 3 entries (2 files):
- ckz189-Suppl_Data/
- ckz189-Suppl_Data/ejph-2018-12-om-1101-File003.docx
- ckz189-Suppl_Data/ejph-2018-12-om-1101-File004.docx
